# Supplementary material for: Evolution and diversification of the O-methyltransferase (OMT) gene family in Solanaceae
Source: Genet Mol Biol. 2023 Nov 10;46(3 Suppl 1):e20230121. doi: 10.1590/1678-4685-GMB-2023-0121 (PMC10637433; doi:10.1590/1678-4685-GMB-2023-0121)
Supplement: Figure S7 - [file 1415-4757-GMB-46-3-s1-e20230121-s11.zip]

Archive with 2 entries (2 files):
- FigureS7_R1.tiff
- gmb-2023-0121_suppl11_FigS7.pdf
